# Supplementary material for: Transforming cisplatin into targeted photothermal chemotherapeutics through the platinum-phosphate coordination within a hyaluronan nanogel
Source: Sci Adv. 2026 Mar 18;12(12):eadz7615. doi: 10.1126/sciadv.adz7615 (PMC12998518; doi:10.1126/sciadv.adz7615)
Supplement: Supplementary file 2 — Movies S1 and S2 [file sciadv.adz7615_movies_s1_and_s2.zip]

Archive with 2 entries (2 files):
- adz7615_movie_s1.mp4
- adz7615_movie_s2.mp4
